# Supplementary material for: First draft reference genome and annotation of the alternative oil species Physaria fendleri
Source: G3 (Bethesda). 2024 May 28;14(9):jkae114. doi: 10.1093/g3journal/jkae114 (PMC11373644; doi:10.1093/g3journal/jkae114)
Supplement: jkae114_Supplementary_Data [file jkae114_supplementary_data.zip]

Archive with 6 entries (6 files):
- Figure_S1_G3-2024-405031.pdf
- Figure_S2_G3-2024-405031.pdf
- Figure_S3_G3-2024-405031.pdf
- Figure_S4_G3-2024-405031.pdf
- Figure_S5_G3-2024-405031.pdf
- Supplemental_Tables_G3-2024-405031.pdf
